# Supplementary material for: A Qualitative Study Exploring the Experiences and Perspectives of Australian Aboriginal Women on Oral Health during Pregnancy
Source: Int J Environ Res Public Health. 2021 Jul 29;18(15):8061. doi: 10.3390/ijerph18158061 (PMC8345349; doi:10.3390/ijerph18158061)
Supplement: Supplementary file 1 [file ijerph-18-08061-s001.zip]

Archive with 1 entries (1 files):
- ijerph-1195495-supplementary.pdf
